# Supplementary material for: Pt-TiO2 Systems for Enhanced Hydrogen Production from Glycerol: Direct vs Sequential Incorporation Through Photodeposition
Source: Materials (Basel). 2024 Oct 19;17(20):5109. doi: 10.3390/ma17205109 (PMC11509525; doi:10.3390/ma17205109)
Supplement: Supplementary file 1 [file materials-17-05109-s001.zip]

Archive with 1 entries (1 files):
- materials-3242887-supplementary.pdf
